# Supplementary material for: A Mendelian randomization study of alcohol use and cardiometabolic disease risk in a multi‐ancestry population from the Million Veteran Program
Source: Alcohol Clin Exp Res (Hoboken). 2024 Nov 24;48(12):2256–68. doi: 10.1111/acer.15445 (PMC11629435; doi:10.1111/acer.15445)
Supplement: Supplementary file 1 — Tables S1‐S4 [file ACER-48-2256-s001.xlsx]

## Sheet: STable1
Supplementary Table 1. Observed associations between alcohol consumption and incident coronary heart disease or type 2 diabetes
		Coronary Heart Disease			Type 2 Diabetes
Ancestry	AUDIT-C	OR	Lower 95% CI	Upper 95% CI	OR	Lower 95% CI	Upper 95% CI
European American	0	1.07	1.031	1.111	1.089	1.043	1.137
	1	1	1	1	1	1	1
	2	0.89	0.843	0.94	0.86	0.807	0.915
	3	0.849	0.8	0.9	0.764	0.713	0.818
	4	0.829	0.782	0.879	0.7	0.652	0.752
	5-6	0.867	0.799	0.941	0.659	0.598	0.727
	7-9	0.957	0.864	1.03	0.76	0.675	0.856
	≥10	1.031	0.907	1.171	0.916	0.794	1.056
African American	0	1.037	0.96	1.12	1.063	0.99	1.142
	1	1	1	1	1	1	1
	2	0.949	0.849	1.061	0.894	0.809	0.989
	3	0.863	0.76	0.98	0.804	0.716	0.903
	4	0.799	0.688	0.929	0.865	0.757	0.989
	5-6	0.917	0.769	1.094	0.906	0.777	1.057
	7-9	1.005	0.828	1.221	0.828	0.691	0.991
	≥10	1.241	0.988	1.56	1.001	0.808	1.24
Hispanic American	0	0.957	0.84	1.09	1.237	1.093	1.399
	1	1	1	1	1	1	1
	2	0.872	0.716	1.062	0.999	0.839	1.188
	3	0.724	0.578	0.908	0.905	0.74	1.107
	4	0.788	0.605	1.025	0.788	0.618	1.004
	5-6	0.695	0.517	0.935	0.945	0.729	1.225
	7-9	0.675	0.477	0.954	0.963	0.744	1.247
	≥10	0.739	0.482	1.134	0.893	0.628	1.268

## Sheet: STable2
Supplementary Table 2. Genotype frequencies of the two ADH1B single nucleotide polymorphisms
Ancestry	Coronary Heart Disease						Type 2 Diabetes
	N	%	N	%	N	%	N	%	N	%	N	%
rs1229984 (Arg47His)	C/C		C/T		T/T		C/C		C/T		T/T
European American	135913	92.7962	10135	6.91979	416	0.284029	101798	93.0929	7287	6.66386	266	0.243253
Hispanic American	9900	87.2862	1393	12.2818	49	0.432023	11831	87.391	1634	12.0697	73	0.539223
rs2066702 (Arg370Cys)	G/G		G/A		A/A		G/G		G/A		A/A
African American	23691	64.9691	11434	31.3561	1340	3.67476	27658	65.8398	12843	30.5727	1507	3.58741

## Sheet: STable3
Supplementary Table 3. Mean (SD) AUDIT-C score by ADH1B single nucleotide polymorphism
Ancestry	Coronary Heart Disease			Type 2 Diabetes
rs1229984 (Arg47His)	C/C	C/T	T/T	C/C	C/T	T/T
European American	1.53 (2.10)	1.24 (1.66)	1.26 (1.51)	1.66 (2.22)	1.30 (1.70)	1.21 (1.61)
Hispanic American	1.48 (2.27)	1.07 (1.70)	0.98 (1.66)	1.75 (2.48)	1.25 (1.87)	0.99 (1.48)
rs2066702 (Arg370Cys)	G/G	G/A	A/A	G/G	G/A	A/A
African American	1.35 (2.16)	1.22 (1.99)	1.14 (1.91)	1.57 (2.34)	1.41 (2.12)	1.32 (2.03)

## Sheet: STable4
Supplementary Table 4. Genetic risk scores for smoking and hypertension
			Coronary Heart Disease			Type 2 Diabetes
Regression analysis
Genetic score	Phenotype	F-statistic	OR/Beta	P	F-statistic	OR/Beta	P
Smoking	Smoking (current)	2755	1.05 (1.04-1.07)	1.63x10-16	1705	1.04 (1.02-1.05)	9.34x10-8
HBP	Blood pressure (SBP)	536	0.473 (0.035)	9.66x10-41	564.6	0.438 (0.041)	7.83x10-27
Single variable MR
			OR (95% CI)	P		OR (95% CI)	P
Smoking	Smoking (current)		0.92 (0.74-1.14)	0.44		1.05 (0.77-1.45)	0.746
HBP	Blood pressure (SBP)		1.01 (1.00-1.01)	4.2x10-4		1.01 (1.00-1.01)	1.3x10-3
SBP=systolic blood pressure
MR=Mendelian randomization
